# Supplementary material for: Herpesvirus Infections in KIR2DL2-Positive Multiple Sclerosis Patients: Mechanisms Triggering Autoimmunity
Source: Microorganisms. 2022 Feb 23;10(3):494. doi: 10.3390/microorganisms10030494 (PMC8954585; doi:10.3390/microorganisms10030494)
Supplement: Supplementary file 1 [file microorganisms-10-00494-s001.zip]

Archive with 1 entries (1 files):
- microorganisms-1546395-supplementary.pdf
